# Supplementary material for: Chronic Encapsulated Intracerebral Hematoma as an Occasional Finding in Sudden Cardiac Death
Source: Healthcare (Basel). 2022 Oct 17;10(10):2053. doi: 10.3390/healthcare10102053 (PMC9602305; doi:10.3390/healthcare10102053)
Supplement: Supplementary file 1 [file healthcare-10-02053-s001.zip]

Archive with 1 entries (1 files):
- healthcare-1949608-SM.pdf
